# Supplementary material for: Assessment of the Role of PAL in Lignin Accumulation in Wheat (Tríticum aestívum L.) at the Early Stage of Ontogenesis
Source: Int J Mol Sci. 2021 Sep 12;22(18):9848. doi: 10.3390/ijms22189848 (PMC8470810; doi:10.3390/ijms22189848)
Supplement: Supplementary file 1 [file ijms-22-09848-s001.zip]

Archive with 1 entries (1 files):
- ijms-1358931-supplementary.pdf
